# Supplementary material for: The Impact of Foods, Nutrients, or Dietary Patterns on Telomere Length in Childhood and Adolescence: A Systematic Review
Source: Nutrients. 2022 Sep 20;14(19):3885. doi: 10.3390/nu14193885 (PMC9570627; doi:10.3390/nu14193885)
Supplement: Supplementary file 1 [file nutrients-14-03885-s001.zip]

Archive with 1 entries (1 files):
- nutrients-1906133-supplementary.pdf
